# Supplementary material for: PIK3CA mutations associated with a poor postoperative prognosis in patients with pulmonary pleomorphic carcinoma: a retrospective cohort study
Source: BMC Cancer. 2022 Oct 15;22:1066. doi: 10.1186/s12885-022-10176-4 (PMC9571475; doi:10.1186/s12885-022-10176-4)
Supplement: Supplementary file 1 — Additional file 1: Supplemental Table S1. NGS results for 55 patients with pulmonary pleomorphic carcinoma. [file 12885_2022_10176_MOESM1_ESM.xlsx]

## Sheet: Sheet1
Supplemental Table S1. NGS results for 55 patients with pulmonary pleomorphic carcinoma
Gene	a.a. mutation	Transcript	CDS mutation	Allele frequency (%)	Numbers	Tumor type	FATHMM (score)	ClinVar	Mutation ID	Patients No.
ATM	3' UTR	NM_000051.4	C>T	5.5	Not reported			Uncertain		2
	L345=	NM_000051.4	c.1035G>A	8	Not reported			Uncertain		3
	p.E343K	NM_000051.4	c.1027G>A	9	Not reported			Uncertain		24
	p.A1931=	NM_000051.4	c.5793T>C	44.4	2	Meninges, Prostate		Benign	COSM6493982	42
	3' UTR	NM_000051.4	C>G	41.3	2	Meninges, Prostate	Neutral (0.06)	Uncertain	COSN31985521	42
	p.D2448V	NM_000051.4	c.7343A>T	5.6	1	Haematopoietic and lymphoid	Pathogenic (1.00)	Uncertain	COSM1235400	52
EGFR	p.Q787=	NM_005228.5	c.2361G>A	58.6	11	Biliary tract, Breast, Central nervous system, Haematopoietic and lymphoid, Lung, Meninges	Pathogenic (0.95)	Benign	COSM1451600	1,6,8,9,12,30,31,33,38,42,45,47,49,52,53
	p.L858R	NM_005228.5	c.2573T>G	6.8	2677	NS, Left, Left bronchus, Left lower lobe, Left upper lobe, Rectum, Right, Right lower lobe, Right middle lobe, Right upper lobe, Shoulder, Sinonasal and nasal cavity	Pathogenic (0.98)	Pathogenic	COSM6224	4, 22, 30
	p.E746_A750del	NM_005228.5	c.2235_2249del	51.4	1210	NS, Head neck, Left, Left lower lobe, Left upper lobe, Middle lobe, Mouth, Parotid, Right bronchus, Right lower lobe, Right middle lobe, Right upper lobe, Sinonasal and nasal cavity,		Pathogenic	COSM6223	12, 23
	p.771insG	NM_005228.5	c.2310C>CGGG	52.7	Not reported			Uncertain		13
	p.N771F	NM_005228.5	c.2311_2312AA>TT	52.8	Not reported			Uncertain		13
	p.E746_A750delinsAP	NM_005228.5	c.2237_2248delinsCAC	15.4	1	Lung		Uncertain	COSM144207	39
	Intron	NM_005228.5	G>A	52.6	Not reported			Uncertain		28
	p.T751P	NM_005228.5	c.2251A>C	15.4	1	Lung		Uncertain	COSM6022462	39
PIK3CA	Intron	NM_006218.4	G>A	9.8	Not reported			Uncertain		2
	p.D395H	NM_006218.4	c.1183G>C	10.1	Not reported			Uncertain		11
	Intron	NM_006218.4	A>G	51.1	6	Central nervous system, Haematopoietic and lymphoid, Large intestine	Neutral (0.01)	Uncertain	COSN31814849	15, 33, 50
	p.E545K	NM_006218.4	c.1633G>A	18.1	3013	NS, Biliary tract, Bone, Breast, Central nervous system, Cervix, Endometrium, Gastrointestinal tract (site indeterminate), Haematopoietic and lymphoid, Kidney, Large intestine, Liver, Lung, Meninges, Oesophagus, Ovary, Pancreas, Parathyroid, Penis, Peritoneum, Pituitary, Prostate, Salivary gland, Skin, Small intestine, Soft tissue, Stomach, Thymus, Thyroid, Upper aerodigestive tract, Urinary trac…	Pathogenic (0.97)	Pathogenic	COSM763	24
	p.E542K	NM_006218.4	c.1624G>A	26.9	1858	NS, Biliary tract, Bone, Breast, Central nervous system, Cervix, Endometrium, Gastrointestinal tract (site indeterminate), Genital tract, Haematopoietic and lymphoid, Kidney, Large intestine, Liver, Lung, Oesophagus, Ovary, Pancreas, Penis, Pituitary, Prostate, Salivary gland, Skin, Small intestine, Soft tissue, Stomach, Testis, Thymus, Thyroid, Upper aerodigestive tract, Urinary tract, Vulva	Pathogenic (0.97)	Pathogenic	COSM760	26
	p.E545D	NM_006218.4	c.1635G>C	11.6	18	Breast, Endometrium, Large intestine, Stomach	Pathogenic (0.92)	Pathogenic	COSM27374	37
	p.E542V	NM_006218.4	c.1625A>T	11.9	23	Breast, Central nervous system, Endometrium, Large intestine, Lung, Oesophagus, Ovary, Soft tissue, Urinary tract	Pathogenic (0.97)	Pathogenic	COSM762	39
	p.L339V	NM_006218.4	c.1015C>G	19	1	Lung	Pathogenic (0.99)	Uncertain	COSM9993844	44
TP53	p.P72R	NM_000546.6	c.215C>G	52.1	204	Biliary tract, Bone, Central nervous system, Endometrium, Large intestine, Liver, Lung, Meninges, Pancreas, Penis, Pleura, Prostate, Skin, Small intestine, Soft tissue, Stomach, Thyroid, Upper aerodigestive tract, Urinary tract	Neutral (0.36)	Benign	COSM250061	1,2,3,4,5.6,7,8,9,11,12,13,14,15,16,17,18,19,20,22,23,24,25,26,27,28,29,30,31,33,34,35,36,37,39,40,41,42,43,44,45,48,50.51.52,53,54,55
	p.G266E	NM_000546.6	c.797G>A	5.1	137	NS, Biliary tract, Bone, Breast, Central nervous system, Cervix, Endometrium, Genital tract, Haematopoietic and lymphoid, Kidney, Large intestine, Liver, Lung, Oesophagus, Ovary, Pancreas, Prostate, Skin, Small intestine, Stomach, Thyroid, Upper aerodigestive tract, Urinary tract, Vulva	Pathogenic (1.00)	Pathogenic	COSM10867	2, 26
	p.V157F	NM_000546.6	c.469G>T	75.8	331	NS, Adrenal gland, Biliary tract, Bone, Breast, Central nervous system, Cervix, Endometrium, Haematopoietic and lymphoid, Kidney, Large intestine, Liver, Lung, Oesophagus, Ovary, Pancreas, Prostate, Skin, Soft tissue, Stomach, Thymus, Thyroid, Upper aerodigestive tract, Urinary tract, Vulva	Neutral (0.24)	Pathogenic	COSM10670	2, 37
	p.R213*	NM_000546.6	c.637C>T	9.7	738	NS, Adrenal gland, Biliary tract, Bone, Breast, Central nervous system, Cervix, Endometrium, Gastrointestinal tract (site indeterminate), Haematopoietic and lymphoid, Kidney, Large intestine, Liver, Lung, Oesophagus, Ovary, Pancreas, Penis, Peritoneum, Pleura, Prostate, Salivary gland, Skin, Small intestine, Soft tissue, Stomach, Thyroid, Upper aerodigestive tract, Urinary tract	Pathogenic (0.95)	Pathogenic	COSM10654	3
	p.R175H	NM_000546.6	c.524G>A	11.8	1992	NS, Adrenal gland, Biliary tract, Bone, Breast, Central nervous system, Cervix, Endometrium, EyE, Gastrointestinal tract (site indeterminate), Haematopoietic and lymphoid, Kidney, Large intestine, Liver, Lung, Meninges, Oesophagus, Ovary, Pancreas, Penis, Peritoneum , Pleura, Prostate, Salivary gland, Skin, Small intestine, Soft tissue, Stomach, Testis, Thyroid, Upper aerodigestive tract, Urinary…	Pathogenic (0.99)	Pathogenic	COSM10648	4, 40
	p.V272M	NM_000546.6	c.814G>A	18.6	172	Biliary tract, Bone, Breast, Central nervous system, Endometrium, Haematopoietic and lymphoid, Kidney, Large intestine, Liver, Lung, Oesophagus, Ovary, Pancreas, Prostate, Skin, Soft tissue, Stomach, Thyroid, Upper aerodigestive tract, Urinary tract, Vulva	Pathogenic (0.99)	Uncertain	COSM10891	6
	p.S241Y	NM_000546.6	c.722C>A	18.3	46	Biliary tract, Breast, Central nervous system, Cervix, Endometrium, Haematopoietic and lymphoid, Kidney, Large intestine, Lung, Oesophagus, Ovary, Pancreas, Stomach, Upper aerodigestive tract, Urinary tract, Vulva	Pathogenic (0.94)	Pathogenic	COSM10935	8
	p.N235Y	NM_000546.6	c.703A>T	18.1	2	Endometrium, Upper aerodigestive tract	Pathogenic (0.99)	Uncertain	COSM45172	8
	p.V73Rfs*76	NM_000546.6	c.216dup	25	42	Biliary tract, Breast, Haematopoietic and lymphoid, Large intestine, Lung, Oesophagus, Ovary, Pancreas, Prostate, Salivary gland, Skin, Soft tissue, Stomach, Upper aerodigestive tract, Urinary tract		Pathogenic	COSM128714	10
	p.R283P	NM_000546.6	c.848G>C	25.6	51	Breast, Central nervous system, Haematopoietic and lymphoid, Large intestine, Liver, Lung, Oesophagus, Pancreas, Penis, Stomach, Upper aerodigestive tract, Urinary tract	Pathogenic (0.96)	Uncertain	COSM10743	11
	p.G105V	NM_000546.6	c.314G>T	14.2	20	Biliary tract, Breast, Genital tract, Haematopoietic and lymphoid, Large intestine, Liver, Lung, Pancreas, Prostate, Stomach, Upper aerodigestive tract	Pathogenic (0.99)	Uncertain	COSM46161	14
	p.Y163C	NM_000546.6	c.488A>G	12.4	267	NS, Biliary tract, Breast, Central nervous system, Endometrium, Gastrointestinal tract (site indeterminate), Haematopoietic and lymphoid, Large intestine, Liver, Lung, Oesophagus, Ovary, Pancreas, Penis, Prostate, Salivary gland, Skin, Soft tissue, Stomach, Upper aerodigestive tract, Urinary tract	Pathogenic (0.98)	Pathogenic	COSM10808	15
	p.Y205C	NM_000546.6	c.614A>G	32	143	NS, Biliary tract, Bone, Breast, Central nervous system, Endometrium, Haematopoietic and lymphoid, Kidney, Large intestine, Liver, Lung, Oesophagus, Ovary, Pancreas, Prostate, Skin, Small intestine, Stomach, Upper aerodigestive tract, Urinary tract, Vulva	Pathogenic (0.99)	Pathogenic	COSM43947	16
	p.R158P	NM_000546.6	c.473G>C	11.7	43	Biliary tract, Breast, Central nervous system, Haematopoietic and lymphoid, Kidney, Lung, Oesophagus, Ovary, Pancreas, Prostate, Soft tissue, Stomach, Upper aerodigestive tract,	Pathogenic (0.99)	Uncertain	COSM43615	18, 25
	p.E180K	NM_000546.6	c.538G>A	20.4	24	Breast, Genital tract, Kidney, Large intestine, Liver, Lung, Stomach, Upper aerodigestive tract, Urinary tract	Pathogenic (0.97)	Uncertain	COSM43772	19
	p.G245C	NM_000546.6	c.733G>T	41.4	122	Biliary tract, Bone, Breast, Central nervous system, Haematopoietic and lymphoid, Kidney, Large intestine, Liver, Lung, Oesophagus, Ovary, Pancreas, Penis, Prostate, Salivary gland, Skin, Soft tissue, Stomach, Thyroid, Upper aerodigestive tract, Urinary tract	Pathogenic (0.99)	Pathogenic	COSM11081	20, 51
	p.S241Pfs*6	NM_000546.6	c.721del	25.6	12	Breast, Haematopoietic and lymphoid, Large intestine, Lung, Pancreas, Stomach, Urinary tract		Uncertain	COSM43645	21
	p.Y234C	NM_000546.6	c.701A>G	38.9	189	NS, Adrenal gland, Biliary tract, Breast, Central nervous system, Cervix, Endometrium, Haematopoietic and lymphoid, Kidney, Large intestine, Liver, Lung, Oesophagus, Ovary, Pancreas, Prostate, Skin, Soft tissue, Stomach, Thymus, Thyroid, Upper aerodigestive tract, Urinary tract	Pathogenic (0.95)	Pathogenic	COSM10725	24, 30
	p.R202H	NM_000546.6	c.605G>A	41.8	6	Biliary tract, Breast, Large intestine, Ovary, Stomach	Neutral (0.04)	Uncertain	COSM43594	28
	p.L194R	NM_000546.6	c.581T>G	28.5	122	NS, Adrenal gland, Biliary tract, Breast, Central nervous system, Haematopoietic and lymphoid, Kidney, Large intestine, Liver, Lung, Oesophagus, Ovary, Pancreas, Prostate, Salivary gland, Skin, Soft tissue, Stomach, Upper aerodigestive tract, Urinary tract	Pathogenic (1.00)	Pathogenic	COSM44571	31
	p.E11Q	NM_000546.6	c.31G>C	21.4	16	Breast, Cervix, Genital tract, Haematopoietic and lymphoid, Large intestine, Liver, Lung, Ovary, Prostate	Pathogenic (0.79)	Uncertain	COSM11606	32
	p.R158L	NM_000546.6	c.473G>T	18.8	150	Biliary tract, Breast, Central nervous system, Haematopoietic and lymphoid, Kidney, Large intestine, Liver, Lung, Oesophagus, Pancreas, Soft tissue, Stomach, Thymus, Thyroid, Upper aerodigestive tract, Urinary tract	Pathogenic (0.99)	Pathogenic	COSM10714	33, 45
	p.H179N	NM_000546.6	c.535C>A	44.2	35	NS, Biliary tract, Breast, Central nervous system, Cervix, Endometrium, Large intestine, Liver, Lung, Oesophagus, Skin, Soft tissue, Stomach, Upper aerodigestive tract	Pathogenic (1.00)	Pathogenic	COSM44151	34
	p.G245V	NM_000546.6	c.734G>T	19.7	142	Biliary tract, Bone, Breast, Central nervous system, Endometrium, Haematopoietic and lymphoid, Large intestine, Liver, Lung, Oesophagus, Ovary, Pancreas, Prostate, Salivary gland, Skin, Stomach, Thyroid, Upper aerodigestive tract, Urinary tract	Pathogenic (0.99)	Pathogenic	COSM11196	35, 44
	p.R267P	NM_000546.6	c.800G>C	35.3	42	NS, Breast, VCentral nervous system, Haematopoietic and lymphoid, Large intestine, Liver, Lung, Oesophagus, Ovary, Pancreas, Penis, Skin, Thyroid, Upper aerodigestive tract	Pathogenic (0.99)	Pathogenic	COSM11392	36
	p.Q167*	NM_000546.6	c.499C>T	15.1	56	Biliary tract, Breast, Central nervous system, Cervix, Endometrium, Gastrointestinal tract (site indeterminate), Haematopoietic and lymphoid, Large intestine, Liver, Lung, Oesophagus, Ovary, Pancreas, Skin, Soft tissue, Stomach, Thyroid, Upper aerodigestive tract, Urinary tract	Pathogenic (0.96)	Pathogenic	COSM11333	39
	p.T256I	NM_000546.6	c.767C>T	6.8	6	Large intestine, Oesophagus, Prostate, Stomach, Upper aerodigestive tract	Pathogenic (0.99)	Uncertain	COSM45973	41
	p.134_135insF	NM_000546.6	c.403_404insCAAA	9.5	Not reported			Not reported		42
	p.E286*	NM_000546.6	c.856C>A	5.6	50	NS, Breast, Central nervous system, Endometrium, Haematopoietic and lymphoid, Large intestine, Liver, Lung, Oesophagus, Ovary, Pancreas, Skin, Soft tissue, Upper aerodigestive tract, Urinary tract, Vulva	Pathogenic (1.00)	Benign	COSM43919	43
	p.R283C	NM_000546.6	c.847C>T	5.6	29	Adrenal gland, Breast, Central nervous system, Endometrium, Haematopoietic and lymphoid, Large intestine, Lung, Ovary, Pancreas, Prostate, Salivary gland, Skin, Soft tissue, Stomach, Thyroid, Upper aerodigestive tract, Urinary tract	Pathogenic (0.95)	Benign	COSM10911	43
	Intron	NM_000546.6	c.919+1G>T	22.1	29	Biliary tract, Breast, Central nervous system, Gastrointestinal tract (site indeterminate), Haematopoietic and lymphoid, Large intestine, Lung, Ovary, Pancreas, Prostate, Stomach, Thyroid, Upper aerodigestive tract, Urinary tract	Pathogenic (0.97)	Pathogenic	COSM13584	12
	p.R282W	NM_000546.6	c.844C>T	35.4	965	NS, Biliary tract, Bone, Breast, Central nervous system, Cervix, Endometrium, Gastrointestinal tract (site indeterminate), Haematopoietic and lymphoid, Kidney, Large intestine, Liver, Lung, Oesophagus, Ovary, Pancreas, Peritoneum, Pleura, Prostate, Salivary gland, Skin, Small intestine, Soft tissue, Stomach, Thymus, Thyroid, Upper aerodigestive tract, Urinary tract, Vulva	Pathogenic (0.99)	Pathogenic	COSM10704	46
	p.H179Y	NM_000546.6	c.535C>T	18.2	200	NS, Biliary tract, Bone, Breast, Central nervous system, Cervix, Endometrium, Eye, Haematopoietic and lymphoid, Large intestine, Liver, Lung, Oesophagus, Ovary, Pancreas, Prostate, Skin, Small intestine, Soft tissue, Stomach, Thyroid, Upper aerodigestive tract, Urinary tract, Vulva	Pathogenic (1.00)	Pathogenic	COSM10768	47
	p.T155N	NM_000546.6	c.464C>A	12.7	43	Breast, Central nervous system, Haematopoietic and lymphoid, Large intestine, Liver, Lung, Oesophagus, Ovary, Pleura, Soft tissue, Upper aerodigestive tract,	Neutral (0.41)	Uncertain	COSM11218	49
	p.P190L	NM_000546.6	c.569C>T	12.1	81	NS, Breast, Central nervous system, Haematopoietic and lymphoid, Kidney, Large intestine, Liver, Lung, Oesophagus, Pancreas, Pituitary, Prostate, Skin, Stomach, Upper aerodigestive tract, Urinary tract, Vulva	Pathogenic (0.98)	Pathogenic	COSM43657	53
	p.G334V	NM_000546.6	c.1001G>T	14	24	NS, Breast, Endometrium, Liver, Lung, Pancreas, Stomach, Upper aerodigestive tract	Pathogenic (0.99)	Benign	COSM11514	54
